# Supplementary material for: Genome-Wide Identification and Expression Profile Analysis of the NADPH Oxidase Gene Family in Avena sativa L
Source: Int J Mol Sci. 2025 Mar 13;26(6):2576. doi: 10.3390/ijms26062576 (PMC11942474; doi:10.3390/ijms26062576)
Supplement: Supplementary file 1 [file ijms-26-02576-s001.zip]

Archive with 1 entries (1 files):
- ijms-3438670-supplementary.pdf
